# Supplementary material for: Gut Microbiota Exceeds Cervical Microbiota for Early Diagnosis of Endometriosis
Source: Front Cell Infect Microbiol. 2021 Dec 7;11:788836. doi: 10.3389/fcimb.2021.788836 (PMC8688745; doi:10.3389/fcimb.2021.788836)
Supplement: Supplementary file 7 [file Table_1.xlsx]

## Sheet: Supplementary Table S1
ID	Group	Date_in	Length of stay(days)	EM stage	Age(years)	Height(cm)	Weight(kg)	BMI(kg/m2)	Menstrual cycle(days)	Phase of the menstrual cycle	Pregnancy	Childbirth(times)	Fertility status	Glu(mmol/L)	CA125(kU/L)	CA153(kU/L)	CA199(kU/L)	WBC(G/L)	Neut%	Lymph%	Eos%	Mono%	Neut#(G/L)	Eos# (G/L)	Lymph#(G/L)	Mono#(G/L)	Baso%	Baso#(G/L)	DDI(mg/L)	Fibrinogen(g/L)	NLR
E11	EM	20190726	10	4	52	160	56.5	22.07	28-30	Secretive phase	3	2	Sub-fertile	3.96	104.4			7.89	64.1	28	1.4	6.2	5.06	0.11	2.21	0.49	0.3	0.02	0.38		2.29
E12	EM	20190721	4	3	30	155	55	22.89	26-27	Proliferative phase	2	0	Infertile	5.2	22.1			8.54	68.8	23.9	2.5	4.8	5.88	0.21	2.04	0.41	0	0	0.24	3.65	2.88
E13	EM	20190715	5	4	38	165	55.5	20.39	28-30	Proliferative phase	1	1	Sub-fertile	3.75	37.9			7.38	63.5	31.4	1.1	3.9	4.69	0.08	2.32	0.29	0.1	0.01	0.22	2.55	2.02
E14	EM	20190710	6	4	49	163	53	19.95	28-30	Proliferative phase	2	1	Sub-fertile	4.07	221.2			7.33	70.9	22.6	0.4	6	5.2	0.03	1.66	0.44	0.1	0.01	0.58	3.68	3.13
E15	EM	20190625	8	1	49	160	57	22.27	23-90	Proliferative phase	6	2	Sub-fertile	4.34	148.7	16.5	50.4	3.59	54.9	37.3	1.9	5.6	1.97	0.07	1.34	0.2	0.3	0.01	0.26	2.58	1.47
E16	EM	20190701	5	1	42	156	55	22.6	28-30	Proliferative phase	0	0		4.63				4.83	37.7	52.4	2.5	7	1.82	0.12	2.53	0.34	0.4	0.02	0.4	2.65	0.72
E17	EM	20190617	5	3	39	148	41.5	18.95	28-30	Proliferative phase	0	0	Sub-fertile	4.7	28.7		36.6	7.36	75.4	16.2	2.7	5.4	5.55	0.2	1.19	0.4	0.3	0.02	0.32	2.43	4.66
E18	EM	20190726	5	4	27	155	62	25.81	25	Secretive phase	0	0	Sub-fertile	3.61	111.5	13.9	48.3	6.78	70.7	21.1	1.2	6.9	4.79	0.08	1.43	0.47	0.1	0.01	0.27	3.52	3.35
E19	EM	20190624	4	3	44	157	64	25.96	40-60	Proliferative phase	3	0	Sub-fertile	6.26	27.4		7.4	8	62.7	30.6	1.6	5	5.02	0.13	0.13	0.4	0.1	0.01	0.27	3.14	38.62
E110	EM	20190724	5	4	42	160	51	19.92	28-30	Proliferative phase	3	1	Sub-fertile	3.75	38.5	6	31	4.94	74.9	21.1	0.2	3.8	3.7	0.01	1.04	0.19	0	0	0.22	2.65	3.56
E111	EM	20190708	5	4	28	153	43	18.37	27-32	Proliferative phase	0	0	Sub-fertile	4.26	49.1	11.7	12.3	6.4	57.2	54.7	2.7	5.2	3.66	0.17	2.22	0.33	0.2	0.01	0.51	3.43	1.65
E112	EM	20190614	5	1	26	168	58	20.55	28-30	Proliferative phase	0	0	Sub-fertile	6.28	27.8	10.3	25.6	5.41	49.3	40.5	4.6	5.4	2.67	0.25	2.19	0.29	0.2	0.01			1.22
E113	EM	20190716	4	4	37	158	46	18.43	30	Proliferative phase	0	0	Infertile	3.84	25.7			4.56	69.1	26.3	0	4.4	3.15	0	1.2	0.2	0.2	0.01	0.22	3.18	2.63
E114	EM	20190902	6	1	39	165	75	27.55	28-30	Secretive phase	4	2	Sub-fertile	5.67	125.4	14.1	1.7	12.45	87.5	8	0	4.4	10.89	0	1	0.55	0.1	0.01	0.29	3.91	10.89
E115	EM	20190825	8	4	39	155	46	19.15	28-30	Proliferative phase	2	2	Sub-fertile	3.66				5.56	68.9	24.3	0.7	6.1	3.83	0.04	1.35	0.34	0	0	0.45	3.37	2.84
E116	EM	20190812	5	3	36	160	45	17.58	30-33	Secretive phase	3	1	Sub-fertile	3.01	109.8			6.02	64.2	28.6	0.7	6.3	3.86	0.04	1.72	0.38	0.2	0.01	0.43	3.18	2.24
E117	EM	20190906	5	4	28	160	45.5	17.77	28-30	Proliferative phase	1	0	Sub-fertile	3.06	175.9			6.22	55.2	32.2	3.1	8.7	3.43	0.19	2	0.54	0.8	0.05	0.3	2.75	1.72
E118	EM	20190806	7	4	48	154	53	22.35	25-30		0	0		4.39	61.3	19.5	15.8	7.06	58.9	28.6	0.6	11.8	4.16	0.04	2.02	0.83	0.1	0.01	0.4	3.18	2.06
E119	EM	20190805	5	4	30	165	62	22.77	28-30	Secretive phase	0	0	Sub-fertile	3.42	40.2	9.7	41.2	5.69	65.7	28.1	0.9	5.1	3.74	0.05	1.6	0.29	0.2	0.01	0.33	3.01	2.34
E120	EM	20190805	8	4	44	157	59	23.94	28-30	Secretive phase	4	2	Sub-fertile	9.2	93.5	19.8	1.9	5.37	64.2	30.2	1.3	4.1	3.45	0.07	1.62	0.22	0.2	0.01	0.46	2.85	2.13
E121	EM	20190805	5	2	37	168	63	22.32	23-30	Proliferative phase	1	1	Sub-fertile	4.4	51.6			7.18	62.9	28.7	1.1	7	4.52	0.08	2.06	0.5	0.3	0.02
N11	Control	20190617	4		25	158	48	19.23	28-30	Proliferative phase	0	0	Sub-fertile	4.55	26.4			4.54	52.4	40.3	1.1	6.2	2.38	0.05	1.83	0.28	0	0	0.24	2.63	1.3
N12	Control	20190719	4		23	164	63.5	23.61	37	Proliferative phase	0	0	Sub-fertile	3.67				5.91	67.8	26.7	0.8	4.7	4.01	0.05	1.58	0.28	0	0	0.26	2.71	2.54
N13	Control	20190715	4		25	153	48	20.5	30-31	Proliferative phase	3	0	Sub-fertile	3.65	9.9	5.3	19.1	6.11	52.9	39.9	0.8	6.2	3.23	0.05	2.44	0.38	0.2	0.01	0.22	2.75	1.32
N14	Control	20190719	6		47	92	46	54.35	28-30	Secretive phase	3	1	Sub-fertile	6.11				5.01	58.1	34.3	0.8	6.6	2.91	0.04	1.72	0.33	0.2	0.01	0.41	3.32	1.69
N15	Control	20190721	4		28	163	57	21.45	28-30	Secretive phase	0	0	Sub-fertile	3.81				7.42	61.1	31.8	1.5	5.5	4.53	0.11	2.36	0.41	0.1	0.01	0.37	3.08	1.92
N16	Control	20190721	5		27	167	60	21.51	28-30	Secretive phase	0	0	Sub-fertile	3.3	10.7	7.3	8.2	7.39	55	36	4.3	4.6	4.06	0.32	2.66	0.34	0.1	0.01	0.3	2.81	1.53
N17	Control	20190722	4		44	158	55	22.03	32-40		4	2	Sub-fertile	5.67				5.53	58.6	34.7	0.4	6.1	3.24	0.02	1.92	0.34	0.2	0.01	0.32	3.12	1.69
N18	Control	20190724	4		42	162	60.5	23.05	28-30	Secretive phase	1	1	Sub-fertile	4.85	9.7			4.8	58.5	32.1	2.3	6.9	2.81	0.11	1.54	0.33	0.2	0.01	0.32	3.03	1.82
N19	Control	20190717	5		49	160	62	24.22	27-28	Secretive phase	1	2	Sub-fertile	4.67	21.7	7.7	11.8	6.47	69.9	23.3	1.2	5.4	4.52	0.08	1.51	0.35	0.2	0.01	0.25	4.09	2.99
N110	Control	20190627	5		34	161	58	22.38	28-30	Proliferative phase	2	1	Sub-fertile	5.22	9	7.3	10.9	8.38	62.4	30.2	2.6	4.7	5.23	0.22	2.53	0.39	0.1	0.01	0.38	3.52	2.07
N111	Control	20190604	10		46	160	80	31.25		Proliferative phase			Sub-fertile	5.22	12.8	6.6	7.5	7.15	73	18.2	1.8	7	5.22	0.13	1.3	0.5	0	0	0.4	2.77	4.02
N112	Control	20190617	4		18	164	49	18.22	28-30	Secretive phase	2	0	Sub-fertile	3.55	21.3	11.8		7.7	73.1	20.8	1.7	4.4	5.63	0.13	1.6	0.34	0	0	0.68	2.51	3.52
N113	Control	20190622	6		23	155	45	18.73	28-30	Proliferative phase	0	0	Sub-fertile	4.68	15.1		36.3	6.08	46.2	40.3	2.1	10.9	2.81	0.13	2.45	0.66	0.5	0.03	0.33	2.5	1.15
N114	Control	20190610	4		22	160	87	33.98	25-28	Proliferative phase	0	0		4.03	6.7	6.3	26	6.94	67.9	28.1	1.3	2.6	4.71	0.09	1.95	0.18	0.1	0.01	0.31	2.96	2.42
N115	Control	20190630	4		25	156	50	20.55	23-25	Proliferative phase	2	1	Sub-fertile	4.23				8.51	56.8	33.8	1.3	7.9	4.83	0.11	2.88	0.67	0.2	0.02	0.22	2.61	1.68
N116	Control	20190624	6		30	160	58	22.66	28-30	Secretive phase	2	1	Sub-fertile	5.52				7.06	65	27.3	1.7	5.7	4.59	0.12	1.93	0.4	0.3	0.02	0.24	2.72	2.38
N117	Control	20190902	4		32	166	54	19.6	23-28	Secretive phase	4	2	Sub-fertile	3.22	11			11.37	66.5	25.8	0.5	7	7.56	0.06	2.93	0.8	0.2	0.02	7.56		2.58
N118	Control	20190909	6		47	156	43.5	17.87	30-33	Secretive phase	5	2	Sub-fertile	3.82	9.1	4.9	16.5	5.35	68.6	23.7	1.5	5.6	3.67	0.08	1.27	0.3	0.6	0.03	0.42	2.97	2.89
N119	Control	20190916	5		46	160	66.5	25.98	28-30	Secretive phase	2	2	Sub-fertile	3.36	12.5	11.6	1.4	8.47	50.7	37	6.6	5	4.29	0.56	3.13	0.42	0.7	0.06	0.33	4.48	1.37
N120	Control	20190828	8		48	160	65.5	25.59	28-30	Proliferative phase	4	2	Sub-fertile	4.19	52.8	6.2	9.3	10.85	65.6	21.6	2.2	10	7.12	0.24	2.34	1.09	0.6	0.07	1.09	6.07	3.04
